# Supplementary material for: PCL/PEO Polymer Membrane Prevents Biofouling in Wearable Detection Sensors
Source: Membranes (Basel). 2023 Aug 12;13(8):728. doi: 10.3390/membranes13080728 (PMC10456225; doi:10.3390/membranes13080728)
Supplement: Supplementary file 1 [file membranes-13-00728-s001.zip]

Archive with 1 entries (1 files):
- membranes-2518024-supplementary.pdf
